# Supplementary material for: rPinecone: Define sub-lineages of a clonal expansion via a phylogenetic tree
Source: Microb Genom. 2019 Mar 28;5(4):e000264. doi: 10.1099/mgen.0.000264 (PMC6521585; doi:10.1099/mgen.0.000264)
Supplement: Supplementary File 2 [file mgen-5-264-s002.xlsx]

## Sheet: SupplementaryTable1MRSA_240818
id	ERR number	Sample_id	Source	rPinecone_Sub-lineage	rPinecone_Major_Lineage
7052_1#10	ERR070034	SASCBU10	P9	singleton_4	1
7052_1#12	ERR070036	SASCBU12	P10	singleton_7	0
7052_1#14	ERR070038	SASCBU14	P13	singleton_1	0
7052_1#15	ERR070039	SASCBU15	P11	5	1
7052_1#16	ERR070040	SASCBU16	P12	5	1
7052_1#9	ERR070033	SASCBU9	P8	1	0
7079_1#2	ERR070042	SASCBU2	P2	3	0
7079_1#3	ERR070043	SASCBU3	P3	3	0
7079_1#4	ERR070044	SASCBU4	P4	7	0
7079_1#5	ERR070045	SASCBU5	P1	singleton_2	0
7079_1#6	ERR070046	SASCBU6	P5	1	0
7079_1#7	ERR070047	SASCBU7	P6	singleton_5	0
7079_1#8	ERR070048	SASCBU8	P7	singleton_6	0
7090_1#17	ERR072246	SASCBU17	P14	8	0
7090_1#18	ERR072247	SASCBU18	P23	8	0
7473_1#92	ERR108054	H2H_25	P15	6	1
7648_1#3	ERR124429	SASCBU26	P16	7	0
7648_1#4	ERR124430	SASCBU27	P17	singleton_3	0
7648_1#5	ERR124431	SASCBU28	P20	2	0
7648_1#6	ERR124432	SASCBU29	P19	7	0
7648_1#7	ERR124433	SASCBU30	P21	1	0
7648_1#8	ERR124434	SASCBU31	P22	9	0
7648_1#9	ERR124435	SASCBU32	P24	6	1
7774_1#3	ERR128707	SASCBU42	P26	2	0
7774_1#4	ERR128708	SASCBU43	P25	9	0
7774_1#5	ERR128709	SASCBU44A	Healthcare_worker	6	1
7774_1#6	ERR128710	SASCBU44B	Healthcare_worker	6	1
7774_1#7	ERR128711	SACSBU44C	Healthcare_worker	6	1
7774_1#8	ERR128712	SACSBU44D	Healthcare_worker	4	1
7831_1#49	ERR128713	SACSBU44M	Healthcare_worker	6	1
7831_1#50	ERR128714	SACSBU44N	Healthcare_worker	6	1
7831_1#51	ERR128715	SACSBU44O	Healthcare_worker	6	1
7831_1#52	ERR128716	SACSBU44P	Healthcare_worker	6	1
7831_1#53	ERR128717	SACSBU44Q	Healthcare_worker	6	1
7831_1#54	ERR128718	SACSBU44R	Healthcare_worker	6	1
7831_1#55	ERR128719	SACSBU44S	Healthcare_worker	6	1
7831_1#56	ERR128720	SACSBU44T	Healthcare_worker	4	1
7855_1#25	ERR131808	SACSBU44E	Healthcare_worker	6	1
7855_1#26	ERR131809	SACSBU44F	Healthcare_worker	6	1
7855_1#27	ERR131810	SACSBU44G	Healthcare_worker	6	1
7855_1#28	ERR131811	SACSBU44H	Healthcare_worker	6	1
7855_1#29	ERR131812	SACSBU44I	Healthcare_worker	6	1
7855_1#30	ERR131813	SACSBU44J	Healthcare_worker	6	1
7855_1#31	ERR131814	SACSBU44K	Healthcare_worker	6	1
7855_1#32	ERR131815	SACSBU44L	Healthcare_worker	6	1
