# Supplementary material for: rPinecone: Define sub-lineages of a clonal expansion via a phylogenetic tree
Source: Microb Genom. 2019 Mar 28;5(4):e000264. doi: 10.1099/mgen.0.000264 (PMC6521585; doi:10.1099/mgen.0.000264)
Supplement: Supplementary File 3 [file mgen-5-264-s003.xlsx]

## Sheet: SupplementaryTable2STyphi_24081
id	Sample	Province	District	Commune	__longitude	__latitude	Originalstudy_Major_lineage	Originalstudy_Sub-lineage	rPinecone_sub_lineage	rPinecone_Major_Lineage	rhierBAPS-1	rhierBAPS-2	rhierBAPS-3	rhierBAPS-4	rhierBAPS-5
10060_5#2	ERR331205	Siem Reap	Siem Reab	Svay_Dangkum	103.822	13.311	IV	IVc	2	0	1	2	3	3	3
10060_5#3	ERR331206	Siem Reap	Soth Nikom	Dan_Run	104.088	13.1829	IV	IVc	2	0	1	2	3	3	3
10060_5#4	ERR331207	Siem Reap	Sotr Nikom	Khnar_Pou	104.09	13.4239	IV	IVc	2	0	1	2	3	3	3
10060_5#5	ERR331208	Siem Reap	Puok	Trei_Nhoar	103.706	13.5745	IV	IVc	2	0	1	2	3	3	3
10209_5#1	ERR340757	Kampong Thom	Stoung	Banteay_Stoung	104.634	12.9439	IV	IV	9	0	2	7	8	7	7
10209_5#10	ERR340766	Siem Reap	Chi Kreng	Anlong_Samnar	104.229	12.9454	IV	IV	2	0	1	2	3	3	3
10209_5#11	ERR340767	Siem Reap	Siem Reab	Kouk_Chak	103.842	13.4293	IV	IVa	5	0	2	5	5	5	5
10209_5#12	ERR340768	Siem Reap	Sotr Nikom	Dan_Run	104.088	13.1829	IV	IV	2	0	1	2	3	3	3
10209_5#14	ERR340770	Pursat	Bakan	Me_Tuek	103.782	12.8033	IV	IV	2	0	1	2	3	3	3
10209_5#15	ERR340771	Siem Reap	Sotr Nikom	Kampong_Khleang	104.142	13.0468	IV	IV	2	0	1	2	3	3	3
10209_5#16	ERR340772	Siem Reap	Kralanh	Sambuor	103.446	13.4332	IV	IV	2	0	1	2	3	3	3
10209_5#17	ERR340773	Siem Reap	Sotr Nikom	Kampong_Khleang	104.142	13.0468	IV	IV	2	0	1	2	3	3	3
10209_5#18	ERR340774	Siem Reap	Siem Reab	Sala_Kamraeuk	103.867	13.3456	II	II	singleton_1	0	2	4	4	4	4
10209_5#19	ERR340775	Siem Reap	Sotr Nikom	Kampong_Khleang	104.142	13.0468	IV	IV	9	0	2	7	8	7	7
10209_5#2	ERR340758	Siem Reap	Angkor Chum	Ta_Saom	103.678	13.6712	II	II	1	0	2	4	4	4	4
10209_5#3	ERR340759	Siem Reap	Siem Reab	Sala_Kamraeuk	103.867	13.3456	I	I	singleton_2	0	1	2	3	3	3
10209_5#4	ERR340760	Banteaymeanchey	O Chrauv	Poipet	102.66	13.643	III	IIIa	singleton_7	0	1	2	3	3	3
10209_5#5	ERR340761	Siem Reap	Chi Kreng	Anlong_Samnar	104.229	12.9454	IV	IV	10	0	2	3	2	2	2
10209_5#7	ERR340763	Siem Reap	Sotr Nikom	Kampong_Khleang	104.142	13.0468	IV	IV	singleton_13	0	1	2	3	3	3
10607_1#42	ERR360738	Siem Reap	Kralanh	Sambuor	103.446	13.4332	IV	IV	2	0	1	2	3	3	3
10607_1#43	ERR360739	Siem Reap	Angkor Chum	Srae_Khvav	103.672	13.7937	IV	IV	2	0	1	2	3	3	3
10607_1#44	ERR360740	Siem Reap	Kralanh	Sambuor	103.446	13.4332	IV	IV	2	0	1	2	3	3	3
10607_1#45	ERR360741	Banteaymeanchey	O Chrauv	Nimitt	102.66	13.643	IV	IVa	5	0	2	5	5	5	5
10607_1#46	ERR360742	Banteaymeanchey	Preah Netr Preah	Prasat	103.366	13.4579	IV	IV	2	0	1	2	3	3	3
10607_1#47	ERR360743	Battambang	ek Phnum	Kaoh_Chiveang	103.611	13.2113	IV	IV	2	0	1	2	3	3	3
10607_1#48	ERR360744	Siem Reap	Siem Reab	Chong_Khnies	103.83	13.1759	IV	IV	12	0	2	7	9	8	8
10607_1#49	ERR360745	Siem Reap	Prasat Bakong	Kandaek	103.932	13.2999	IV	IVc	2	0	1	2	3	3	3
10607_1#50	ERR360746	Siem Reap	Siem Reab	Svay_Dangkum	103.822	13.311	III	IIIc	2	0	1	2	3	3	3
10607_1#52	ERR360748	Battambang	ek Phnum	Kaoh_Chiveang	103.611	13.2113	IV	IVb	8	0	1	1	1	1	1
10607_1#58	ERR360754	Banteaymeanchey	Preah Netr Preah	Prasat	103.366	13.4579	III	IIIb	11	0	1	2	3	3	3
10607_1#59	ERR360755	Siem Reap	Sotr Nikom	Kampong_Khleang	104.142	13.0468	IV	IVc	2	0	1	2	3	3	3
10607_1#60	ERR360756	Preah Vihear	Choam Ksant	Kantuot	104.642	14.2804	IV	IVc	2	0	1	2	3	3	3
10607_1#62	ERR360758	Battambang	Phnom Preuk	Pech_Chenda	102.538	13.2685	III	IIIc	2	0	1	2	3	3	3
10607_1#63	ERR360759	Siem Reap	Prasat Bakong	Roluos	103.981	13.3109	IV	IVc	13	0	1	2	3	3	3
10607_1#64	ERR360760	Banteaymeanchey	Serei Saophonj	Mkak	102.965	13.6743	IV	IVc	2	0	1	2	3	3	3
10607_1#65	ERR360761	Battambang	ek Phnum	Kaoh_Chiveang	103.611	13.2113	IV	IVb	8	0	1	1	1	1	1
10607_1#66	ERR360762	Siem Reap	Angkor Chum	Nokor_Pheas	103.719	13.6242	IV	IVc	13	0	1	2	3	3	3
10607_1#67	ERR360763	Siem Reap	Siem Reab	Kouk_Chak	103.842	13.4293	IV	IVc	2	0	1	2	3	3	3
10607_1#69	ERR360765	Oddar Meanchey	Samraong	Samraong	103.544	14.1545	IV	IVc	singleton_19	0	1	2	3	3	3
10607_1#70	ERR360766	Siem Reap	Puok	Doun_Kaev	103.774	13.4782	III	IIIc	singleton_8	0	1	2	3	3	3
10607_1#73	ERR360769	Siem Reap	Prasat Bakong	Kampong_Phluk	103.987	13.2358	IV	IVb	8	0	1	1	1	1	1
10607_1#74	ERR360770	Battambang	Samlaut	Chamlorng_Kuoy	102.859	12.5831	III	IIIa	4	1	2	6	6	6	6
10607_1#75	ERR360771	Battambang	ek Phnum	Prey_Chas	103.393	13.3048	IV	IVb	8	0	1	1	1	1	1
10607_1#76	ERR360772	Battambang	ek Phnum	Kaoh_Chiveang	103.611	13.2113	IV	IVb	8	0	1	1	1	1	1
10607_1#77	ERR360773	Kampong Thom	Stoeng Sen	Ou_Kanthor	104.816	12.6671	III	IIIa	4	1	2	6	6	6	6
10607_1#78	ERR360774	Siem Reap	Soth Nikom	Kampong_Khleang	104.142	13.0468	IV	IVc	2	0	1	2	3	3	3
10607_1#79	ERR360775	Siem Reap	Angkor Thum	Leang_Dai	103.876	13.5028	IV	IVc	2	0	1	2	3	3	3
10607_1#80	ERR360776	Siem Reap	Puok	Trei_Nhoar	103.706	13.5745	IV	IVc	singleton_9	0	1	2	3	3	3
10607_1#81	ERR360777	Siem Reap	Siem Reab	Chreav	103.889	13.2836	IV	IVc	singleton_21	0	1	2	3	3	3
10607_1#82	ERR360778	Siem Reap	Banteay Srei	Khun_Ream	104.032	13.669	IV	IVc	2	0	1	2	3	3	3
10607_1#83	ERR360779	Siem Reap	Angkor Chum	Char_Chhuk	103.624	13.6637	IV	IVc	2	0	1	2	3	3	3
10607_1#84	ERR360780	Siem Reap	Siem Reab	Svay_Dangkum	103.822	13.311	IV	IVc	14	0	1	2	3	3	3
10607_1#85	ERR360781	Siem Reap	Prasat Bakong	Kandaek	103.932	13.2999	IV	IVc	2	0	1	2	3	3	3
10607_1#86	ERR360782	Oddar Meanchey	Chong Kal	Pongro	103.611	14.0571	IV	IVc	2	0	1	2	3	3	3
10607_1#87	ERR360783	Siem Reap	Banteay Srei	Rumchek	103.982	13.5086	IV	IVc	2	0	1	2	3	3	3
10607_1#89	ERR360785	Siem Reap	Siem Reab	Svay_Dangkum	103.822	13.311	IV	IVc	2	0	1	2	3	3	3
10607_1#90	ERR360786	Siem Reap	Soth Nikom	Dan_Run	104.088	13.1829	IV	IVc	2	0	1	2	3	3	3
10607_1#91	ERR360787	Banteaymeanchey	Serei Saophonj	Preah_Ponlea	102.991	13.5792	IV	IVc	2	0	1	2	3	3	3
10607_1#92	ERR360788	Siem Reap	Puok	Trei_Nhoar	103.706	13.5745	IV	IVc	2	0	1	2	3	3	3
10607_1#93	ERR360789	Siem Reap	Siem Reab	Sla_Kram	103.886	13.3676	IV	IVc	2	0	1	2	3	3	3
10607_1#95	ERR360791	Siem Reap	Siem Reab	Sala_Kamraeuk	103.867	13.3456	IV	IVc	2	0	1	2	3	3	3
10607_1#96	ERR360792	Siem Reap	Siem Reab	Kouk_Chak	103.842	13.4293	III	IIIb	11	0	1	2	3	3	3
10607_2#53	ERR360845	Siem Reap	Angkor Chum	Nokor_Pheas	103.719	13.6242	II	II	1	0	2	4	4	4	4
10607_2#54	ERR360846	Siem Reap	Banteay Srei	Tbaeng	104.039	13.5525	III	IIIb	11	0	1	2	3	3	3
10607_2#55	ERR360847	Siem Reap	Siem Reab	Sla_Kram	103.886	13.3676	IV	IVc	2	0	1	2	3	3	3
10607_2#56	ERR360848	Siem Reap	Siem Reab	Sla_Kram	103.886	13.3676	IV	IVc	2	0	1	2	3	3	3
10608_1#1	ERR360889	Banteaymeanchey	Preah Netr Preah	Prasat	103.366	13.4579	IV	IV	2	0	1	2	3	3	3
10608_1#2	ERR360890	Siem Reap	Siem Reab	Svay_Dangkum	103.822	13.311	IV	IVa	5	0	2	5	5	5	5
10608_1#3	ERR360891	Siem Reap	Sotr Nikom	Kampong_Khleang	104.142	13.0468	IV	IV	2	0	1	2	3	3	3
10608_2#11	ERR360954	Siem Reap	Sotr Nikom	Dan_Run	104.088	13.1829	IV	IVc	2	0	1	2	3	3	3
10608_2#12	ERR360955	Banteaymeanchey	O Chrauv	Changha	102.893	13.6474	IV	IV	singleton_10	0	2	7	8	7	7
10608_2#13	ERR360956	Banteaymeanchey	Preah Netr Preah	Tuek_Chour	103.37	13.6205	III	IIIb	11	0	1	2	3	3	3
10608_2#15	ERR360958	Siem Reap	Soth Nikom	Kampong_Khleang	104.142	13.0468	IV	IVc	2	0	1	2	3	3	3
10608_2#16	ERR360959	Siem Reap	Chi Kreng	Anlong_Samnar	104.229	12.9454	IV	IVc	2	0	1	2	3	3	3
10608_2#17	ERR360960	Siem Reap	Siem Reab	Sla_Kram	103.886	13.3676	IV	IVc	2	0	1	2	3	3	3
10608_2#18	ERR360961	Siem Reap	Soth Nikom	Kampong_Khleang	104.142	13.0468	IV	IVc	2	0	1	2	3	3	3
10608_2#19	ERR360962	Siem Reap	Puok	Trei_Nhoar	103.706	13.5745	III	IIIc	singleton_12	0	1	2	3	3	3
10608_2#21	ERR360963	Siem Reap	Siem Reab	Sambuor	103.793	13.3007	IV	IVc	2	0	1	2	3	3	3
10608_2#22	ERR360964	Siem Reap	Angkor Chum	Nokor_Pheas	103.719	13.6242	IV	IVb	8	0	1	1	1	1	1
10608_2#23	ERR360965	Siem Reap	Kralanh	Chonloas_Dai	103.47	13.6413	IV	IVc	2	0	1	2	3	3	3
10608_2#24	ERR360966	Siem Reap	Banteay Srei	Khnar_Sanday	103.952	13.5697	IV	IVc	2	0	1	2	3	3	3
10608_2#25	ERR360967	Siem Reap	Soth Nikom	Dam_Daek	104.12	13.2554	IV	IVc	2	0	1	2	3	3	3
10608_2#26	ERR360968	Siem Reap	Prasat Bakong	Kandaek	103.932	13.2999	IV	IVc	2	0	1	2	3	3	3
10608_2#28	ERR360970	Siem Reap	Siem Reab	Sla_Kram	103.886	13.3676	IV	IVc	singleton_14	0	1	2	3	3	3
10608_2#30	ERR360971	Siem Reap	Siem Reab	Kouk_Chak	103.842	13.4293	IV	IVc	2	0	1	2	3	3	3
10608_2#31	ERR360972	Oddar Meanchey	Samraong	Osmach	103.662	14.2709	IV	IVc	2	0	1	2	3	3	3
10608_2#32	ERR360973	Siem Reap	Angkor Chum	Ta_Saom	103.678	13.6712	IV	IVc	2	0	1	2	3	3	3
10608_2#34	ERR360975	Siem Reap	Soth Nikom	Dam_Daek	104.12	13.2554	IV	IVc	singleton_22	0	1	2	3	3	3
10608_2#35	ERR360976	Siem Reap	Siem Reab	Nokor_Thum	103.889	13.4238	IV	IVc	2	0	1	2	3	3	3
10608_2#36	ERR360977	Siem Reap	Angkor Chum	Ta_Saom	103.678	13.6712	IV	IVc	2	0	1	2	3	3	3
10608_2#37	ERR360978	Siem Reap	Soth Nikom	Kien_Sangkae	104.161	13.209	IV	IVc	2	0	1	2	3	3	3
10608_2#39	ERR360979	Siem Reap	Angkor Thum	Leang_Dai	103.876	13.5028	IV	IVc	2	0	1	2	3	3	3
10608_2#4	ERR360948	Siem Reap	Sotr Nikom	Dan_Run	104.088	13.1829	IV	IV	2	0	1	2	3	3	3
10608_2#42	ERR360980	Siem Reap	Sotr Nikom	Kampong_Khleang	104.142	13.0468	IV	IVc	2	0	1	2	3	3	3
10608_2#43	ERR360981	Siem Reap	Angkor Chum	Char_Chhuk	103.624	13.6637	IV	IVc	singleton_23	0	1	2	3	3	3
10608_2#44	ERR360982	Siem Reap	Banteay Srei	Khun_Ream	104.032	13.669	IV	IVc	2	0	1	2	3	3	3
10608_2#45	ERR360983	Siem Reap	Siem Reab	Svay_Dangkum	103.822	13.311	IV	IVc	2	0	1	2	3	3	3
10608_2#48	ERR360984	Siem Reap	Puok	Samraong_Yea	103.691	13.3615	IV	IVc	2	0	1	2	3	3	3
10608_2#49	ERR360985	Siem Reap	Soth Nikom	Kampong_Khleang	104.142	13.0468	IV	IVc	2	0	1	2	3	3	3
10608_2#5	ERR360949	Battambang	ek Phnum	Kaoh_Chiveang	103.611	13.2113	IV	IVb	8	0	1	1	1	1	1
10608_2#50	ERR360986	Preah Vihear	Kulen	Srayang	104.511	13.7603	IV	IVc	2	0	1	2	3	3	3
10608_2#51	ERR360987	Oddar Meanchey	Samraong	Osmach	103.662	14.2709	IV	IVc	2	0	1	2	3	3	3
10608_2#52	ERR360988	Siem Reap	Siem Reab	Chong_Khnies	103.83	13.1759	III	IIIc	2	0	1	2	3	3	3
10608_2#57	ERR360990	Siem Reap	Prasat Bakong	Kantreang	104.04	13.3474	IV	IVc	2	0	1	2	3	3	3
10608_2#58	ERR360991	Siem Reap	Siem Reab	Siem_Reab	103.844	13.2773	IV	IVc	14	0	1	2	3	3	3
10608_2#59	ERR360992	Siem Reap	Banteay Srei	Tbaeng	104.039	13.5525	IV	IVc	2	0	1	2	3	3	3
10608_2#60	ERR360993	Siem Reap	Chi Kreng	Chi_Kraeng	104.254	13.0749	IV	IVb	8	0	1	1	1	1	1
10608_2#61	ERR360994	Siem Reap	Soth Nikom	Kampong_Khleang	104.142	13.0468	IV	IVc	singleton_17	0	1	2	3	3	3
10608_2#63	ERR360996	Siem Reap	Sotr Nikom	Khchas	104.063	13.2542	IV	IVc	2	0	1	2	3	3	3
10608_2#65	ERR360997	Siem Reap	Puok	Pou_Treay	103.531	13.3747	IV	IVb	8	0	1	1	1	1	1
10608_2#66	ERR360998	Siem Reap	Puok	Trei_Nhoar	103.706	13.5745	IV	IVc	singleton_16	0	1	2	3	3	3
10608_2#67	ERR360999	Pursat	Bakan	Me_Tuek	103.782	12.8033	IV	IV	singleton_27	0	1	2	3	3	3
10608_2#68	ERR361000	Siem Reap	Chi Kreng	Anlong_Samnar	104.229	12.9454	III	IIIc	singleton_26	0	1	2	3	3	3
10608_2#7	ERR360950	Kampong Thom	Stoeng Sen	Achar_Leak	104.904	12.7279	IV	IV	singleton_6	0	1	2	3	3	3
10608_2#9	ERR360952	Kampong Thom	Stoeng Sen	Srayov	104.859	12.5966	III	IIIa	3	1	2	6	7	9	9
9870_8#1	ERR319402	Siem Reap	Sotr Nikom	Kampong_Khleang	104.142	13.0468	IV	IV	2	0	1	2	3	3	3
9870_8#10	ERR319411	Siem Reap	Siem Reab	Kouk_Chak	103.842	13.4293	IV	IVa	5	0	2	5	5	5	5
9870_8#11	ERR319412	Siem Reap	Kralanh	Sambuor	103.446	13.4332	IV	IV	7	0	1	2	3	3	3
9870_8#12	ERR319413	Siem Reap	Kralanh	Sambuor	103.446	13.4332	IV	IV	7	0	1	2	3	3	3
9870_8#13	ERR319414	Siem Reap	Puok	Sasar_Sdam	103.631	13.5098	IV	IVc	2	0	1	2	3	3	3
9870_8#14	ERR319415	Kampong Cham	Chamkar Leu	Bos_Khnaor	105.336	12.1702	IV	IV	singleton_18	0	1	2	3	3	3
9870_8#15	ERR319416	Siem Reap	Siem Reab	Siem_Reab	103.844	13.2773	III	IIIa	singleton_4	1	2	6	7	9	9
9870_8#16	ERR319417	Siem Reap	Kralanh	Sambuor	103.446	13.4332	IV	IVb	8	0	1	1	1	1	1
9870_8#18	ERR319419	Siem Reap	Chi Kreng	Anlong_Samnar	104.229	12.9454	IV	IV	singleton_15	0	1	2	3	3	3
9870_8#19	ERR319420	Battambang	ek Phnum	Kaoh_Chiveang	103.611	13.2113	IV	IVb	8	0	1	1	1	1	1
9870_8#2	ERR319403	Siem Reap	Siem Reab	Sambuor	103.793	13.3007	IV	IV	2	0	1	2	3	3	3
9870_8#20	ERR319421	Siem Reap	Puok	Kaev_Poar	103.716	13.321	IV	IVb	8	0	1	1	1	1	1
9870_8#21	ERR319422	Siem Reap	Siem Reab	Nokor_Thum	103.889	13.4238	III	IIIb	11	0	1	2	3	3	3
9870_8#22	ERR319423	Siem Reap	Siem Reab	Kouk_Chak	103.842	13.4293	III	IIIb	11	0	1	2	3	3	3
9870_8#23	ERR319424	Siem Reap	Puok	Lvea	103.66	13.4166	IV	IVb	8	0	1	1	1	1	1
9870_8#24	ERR319425	Banteaymeanchey	Preah Netr Preah	Rohal	103.238	13.5931	III	IIIb	11	0	1	2	3	3	3
9870_8#25	ERR319426	Banteaymeanchey	Preah Netr Preah	Tuek_Chour	103.37	13.6205	IV	IVb	8	0	1	1	1	1	1
9870_8#26	ERR319427	Siem Reap	Siem Reab	Siem_Reab	103.844	13.2773	III	IIIb	6	0	1	2	3	3	3
9870_8#27	ERR319428	Siem Reap	Siem Reab	Srangae	103.777	13.3032	IV	IV	12	0	2	7	9	8	8
9870_8#28	ERR319429	Siem Reap	Prasat Bakong	Bakong	103.991	13.355	III	IIIb	11	0	1	2	3	3	3
9870_8#3	ERR319404	Banteaymeanchey	Preah Netr Preah	Prasat	103.366	13.4579	IV	IV	7	0	1	2	3	3	3
9870_8#30	ERR319431	Siem Reap	Chi Kreng	Chi_Kraeng	104.254	13.0749	IV	IV	10	0	2	3	2	2	2
9870_8#31	ERR319432	Siem Reap	Siem Reab	Siem_Reab	103.844	13.2773	III	IIIb	6	0	1	2	3	3	3
9870_8#32	ERR319433	Banteaymeanchey	Preah Netr Preah	Prasat	103.366	13.4579	IV	IV	7	0	1	2	3	3	3
9870_8#33	ERR319434	Siem Reap	Banteay Srei	Tbaeng	104.039	13.5525	III	IIIb	11	0	1	2	3	3	3
9870_8#34	ERR319435	Siem Reap	Angkor Thum	Peak_Snaeng	103.885	13.6104	IV	IVc	2	0	1	2	3	3	3
9870_8#35	ERR319436	Battambang	ek Phnum	Kaoh_Chiveang	103.611	13.2113	IV	IVb	8	0	1	1	1	1	1
9870_8#36	ERR319437	Siem Reap	Kralanh	Krouch_Kor	103.588	13.7035	III	IIIb	11	0	1	2	3	3	3
9870_8#37	ERR319438	Siem Reap	Svay Leu	Boeng_Mealea	104.281	13.4521	III	IIIb	11	0	1	2	3	3	3
9870_8#38	ERR319439	Siem Reap	Angkor Chum	Kouk_Doung	103.792	13.7012	III	IIIb	11	0	1	2	3	3	3
9870_8#39	ERR319440	Siem Reap	Puok	Kaev_Poar	103.716	13.321	IV	IVb	8	0	1	1	1	1	1
9870_8#4	ERR319405	Siem Reap	Kralanh	Sambuor	103.446	13.4332	IV	IV	2	0	1	2	3	3	3
9870_8#40	ERR319441	Siem Reap	Kralanh	Krouch_Kor	103.588	13.7035	III	IIIb	11	0	1	2	3	3	3
9870_8#41	ERR319442	Siem Reap	Soth Nikom	Kampong_Khleang	104.142	13.0468	IV	IVc	2	0	1	2	3	3	3
9870_8#42	ERR319443	Siem Reap	Soth Nikom	Kampong_Khleang	104.142	13.0468	IV	IVc	2	0	1	2	3	3	3
9870_8#43	ERR319444	Siem Reap	Banteay Srei	Run_Ta_Aek	104.039	13.4658	IV	IVc	singleton_5	0	1	2	3	3	3
9870_8#44	ERR319445	Kampong Chhnang	Kampong Chhnan	Khsam	104.661	12.2798	III	IIIa	3	1	2	6	7	9	9
9870_8#45	ERR319446	Siem Reap	Puok	Tuek_Vil	103.807	13.4132	III	IIIc	2	0	1	2	3	3	3
9870_8#46	ERR319447	Siem Reap	Siem Reab	Sla_Kram	103.886	13.3676	III	IIIc	2	0	1	2	3	3	3
9870_8#47	ERR319448	Siem Reap	Puok	Yeang	103.624	13.5633	III	IIIc	2	0	1	2	3	3	3
9870_8#48	ERR319449	Siem Reap	Soth Nikom	Kampong_Khleang	104.142	13.0468	IV	IVc	singleton_20	0	1	2	3	3	3
9870_8#49	ERR319450	Siem Reap	Soth Nikom	Kampong_Khleang	104.142	13.0468	IV	IVc	2	0	1	2	3	3	3
9870_8#5	ERR319406	Siem Reap	Siem Reab	Svay_Dangkum	103.822	13.311	IV	IVa	5	0	2	5	5	5	5
9870_8#50	ERR319451	Siem Reap	Soth Nikom	Kampong_Khleang	104.142	13.0468	IV	IVc	2	0	1	2	3	3	3
9870_8#51	ERR319452	Siem Reap	Kralanh	Kralanh	103.432	13.5567	III	IIIc	2	0	1	2	3	3	3
9870_8#52	ERR319453	Siem Reap	Puok	Reul	103.736	13.5363	IV	IVc	13	0	1	2	3	3	3
9870_8#53	ERR319454	Banteaymeanchey	Preah Netr Preah	Chob_Veari	103.168	13.6631	III	IIIc	2	0	1	2	3	3	3
9870_8#54	ERR319455	Siem Reap	Sotr Nikom	Popel	104.164	13.3928	III	IIIc	2	0	1	2	3	3	3
9870_8#55	ERR319456	Siem Reap	Soth Nikom	Dan_Run	104.088	13.1829	IV	IVc	2	0	1	2	3	3	3
9870_8#56	ERR319457	Siem Reap	Angkor Chum	Char_Chhuk	103.624	13.6637	III	IIIc	2	0	1	2	3	3	3
9870_8#57	ERR319458	Siem Reap	Kralanh	Chonloas_Dai	103.47	13.6413	III	IIIc	2	0	1	2	3	3	3
9870_8#58	ERR319459	Siem Reap	Siem Reab	Sla_Kram	103.886	13.3676	III	IIIa	4	1	2	6	6	6	6
9870_8#59	ERR319460	Siem Reap	Puok	Kaev_Poar	103.716	13.321	III	IIIc	2	0	1	2	3	3	3
9870_8#60	ERR319461	Siem Reap	Siem Reab	Sambuor	103.793	13.3007	IV	IVc	2	0	1	2	3	3	3
9870_8#62	ERR319463	Banteaymeanchey	Mongkol Borei	Koy_Maeng	103.101	13.5506	III	IIIc	singleton_24	0	1	2	3	3	3
9870_8#63	ERR319464	Siem Reap	Angkor Chum	Kouk_Doung	103.792	13.7012	IV	IVc	2	0	1	2	3	3	3
9870_8#64	ERR319465	Siem Reap	Angkor Chum	Char_Chhuk	103.624	13.6637	IV	IVc	13	0	1	2	3	3	3
9870_8#65	ERR319466	Banteaymeanchey	Preah Netr Preah	Phnum_Lieb	103.297	13.5201	III	IIIc	2	0	1	2	3	3	3
9870_8#66	ERR319467	Siem Reap	Prasat Bakong	Kampong_Phluk	103.987	13.2358	IV	IVb	8	0	1	1	1	1	1
9870_8#67	ERR319468	Siem Reap	Soth Nikom	Kampong_Khleang	104.142	13.0468	IV	IVc	2	0	1	2	3	3	3
9870_8#68	ERR319469	Battambang	ek Phnum	Kaoh_Chiveang	103.611	13.2113	IV	IVb	8	0	1	1	1	1	1
9870_8#69	ERR319470	Banteaymeanchey	Preah Netr Preah	Phnum_Lieb	103.297	13.5201	III	IIIc	2	0	1	2	3	3	3
9870_8#7	ERR319408	Battambang	ek Phnum	Kaoh_Chiveang	103.611	13.2113	IV	IVb	8	0	1	1	1	1	1
9870_8#70	ERR319471	Siem Reap	Puok	Prey_Chruk	103.543	13.5031	III	IIIc	2	0	1	2	3	3	3
9870_8#71	ERR319472	Kampong Thom	Kampong Svay	Kampong_Svay	104.981	12.7615	IV	IVc	singleton_11	0	1	2	3	3	3
9870_8#72	ERR319473	Kampong Cham	Cheung Prey	Khnaor_Dambang	105.014	12.0188	III	IIIa	4	1	2	6	6	6	6
9870_8#73	ERR319474	Siem Reap	Soth Nikom	Kampong_Khleang	104.142	13.0468	IV	IVc	2	0	1	2	3	3	3
9870_8#74	ERR319475	Preah Vihear	Kulen	Srayang	104.511	13.7603	IV	IVb	8	0	1	1	1	1	1
9870_8#75	ERR319476	Battambang	ek Phnum	Kaoh_Chiveang	103.611	13.2113	IV	IVb	8	0	1	1	1	1	1
9870_8#76	ERR319477	Siem Reap	Soth Nikom	Kampong_Khleang	104.142	13.0468	IV	IVc	2	0	1	2	3	3	3
9870_8#77	ERR319478	Siem Reap	Varin	Lvea_Krang	103.913	13.9004	IV	IVc	2	0	1	2	3	3	3
9870_8#78	ERR319479	Siem Reap	Banteay Srei	Run_Ta_Aek	104.039	13.4658	IV	IVc	2	0	1	2	3	3	3
9870_8#79	ERR319480	Siem Reap	Soth Nikom	Kampong_Khleang	104.142	13.0468	IV	IVc	2	0	1	2	3	3	3
9870_8#8	ERR319409	Siem Reap	Kralanh	Sambuor	103.446	13.4332	IV	IV	singleton_25	0	1	2	3	3	3
9870_8#80	ERR319481	Siem Reap	Soth Nikom	Kampong_Khleang	104.142	13.0468	IV	IVc	2	0	1	2	3	3	3
9870_8#81	ERR319482	Siem Reap	Chi Kreng	Ruessei_Lok	104.228	13.2513	IV	IVc	2	0	1	2	3	3	3
9870_8#82	ERR319483	Siem Reap	Siem Reab	Kouk_Chak	103.842	13.4293	IV	IVc	2	0	1	2	3	3	3
9870_8#83	ERR319484	Battambang	ek Phnum	Kaoh_Chiveang	103.611	13.2113	IV	IVb	8	0	1	1	1	1	1
9870_8#84	ERR319485	Siem Reap	Prasat Bakong	Kandaek	103.932	13.2999	IV	IVc	2	0	1	2	3	3	3
9870_8#85	ERR319486	Siem Reap	Angkor Chum	Ta_Saom	103.678	13.6712	IV	IVc	2	0	1	2	3	3	3
9870_8#86	ERR319487	Siem Reap	Angkor Chum	Ta_Saom	103.678	13.6712	IV	IVc	2	0	1	2	3	3	3
9870_8#87	ERR319488	Siem Reap	Soth Nikom	Khnar_Pou	104.09	13.4239	IV	IVc	2	0	1	2	3	3	3
9870_8#88	ERR319489	Siem Reap	Siem Reab	Svay_Dangkum	103.822	13.311	IV	IVc	2	0	1	2	3	3	3
9870_8#89	ERR319490	Siem Reap	Soth Nikom	Kampong_Khleang	104.142	13.0468	IV	IVc	2	0	1	2	3	3	3
9870_8#9	ERR319410	Oddar Meanchey	Anlong Veng	Anlong_Veng	104.153	14.2405	IV	IVa	5	0	2	5	5	5	5
9870_8#91	ERR319492	Siem Reap	Sotr Nikom	Kampong_Khleang	104.142	13.0468	IV	IVc	2	0	1	2	3	3	3
9870_8#93	ERR319494	Siem Reap	Banteay Srei	Khun_Ream	104.032	13.669	IV	IVc	singleton_3	0	1	2	3	3	3
9870_8#94	ERR319495	Oddar Meanchey	Samraong	Osmach	103.662	14.2709	IV	IVc	2	0	1	2	3	3	3
